# Supplementary material for: Leucine Supplementation Improves Diastolic Function in HFpEF by HDAC4 Inhibition
Source: Cells. 2023 Nov 2;12(21):2561. doi: 10.3390/cells12212561 (PMC10648219; doi:10.3390/cells12212561)
Supplement: Supplementary file 1 [file cells-12-02561-s001.zip]

Archive with 1 entries (1 files):
- cells-2648750-supplementary.pdf
